# Supplementary material for: A Pectin Polysaccharide from Arnebia szechenyi Kanitz and Its Digestion Product: Physicochemical Properties and Immunostimulatory and Antioxidant Activities
Source: Molecules. 2025 Sep 23;30(19):3852. doi: 10.3390/molecules30193852 (PMC12525583; doi:10.3390/molecules30193852)
Supplement: Supplementary file 1 [file molecules-30-03852-s001.zip]

Archive with 1 entries (1 files):
- molecules-3856517-supplementary.pdf
